# Supplementary material for: Enhanced Exciton Effect and Singlet Oxygen Generation Triggered by Tunable Oxygen Vacancies on Bi2MoO6 for Efficient Photocatalytic Degradation of Sodium Pentachlorophenol
Source: Int J Mol Sci. 2022 Dec 2;23(23):15221. doi: 10.3390/ijms232315221 (PMC9735721; doi:10.3390/ijms232315221)
Supplement: Supplementary file 1 [file ijms-23-15221-s001.zip]

Archive with 1 entries (1 files):
- ijms-1988394-supplementary.pdf
